# Supplementary material for: PSMD14 Targeting Triggers Paraptosis in Breast Cancer Cells by Inducing Proteasome Inhibition and Ca2+ Imbalance
Source: Int J Mol Sci. 2022 Feb 28;23(5):2648. doi: 10.3390/ijms23052648 (PMC8910635; doi:10.3390/ijms23052648)
Supplement: Supplementary file 1 [file ijms-23-02648-s001.zip]

Archive with 1 entries (1 files):
- ijms-1592190-supplementary.pdf
